# Supplementary material for: The rise of ocean giants: maximum body size in Cenozoic marine mammals as an indicator for productivity in the Pacific and Atlantic Oceans
Source: Biol Lett. 2016 Jul;12(7):20160186. doi: 10.1098/rsbl.2016.0186 (PMC4971165; doi:10.1098/rsbl.2016.0186)
Supplement: ESM spreadsheet [file rsbl20160186supp2.xlsx]

## Sheet: North Pacific data details
	North Pacific (western North America and Japan)
	Skull length (cm)	Herbivore	Sub-clade	Taxon	Reference	Specimen	Comment
Recent	69.5	Sirenia	Dugonigidae	Hydrodamalis gigas	Domning (1978):76	UCMVZ 107764	none
Pleistocene	77	Sirenia	Dugonigidae	Hydrodamalis cuestae	Sarko et al. (2010): Table 4	SDSNH 90767	none
Pliocene	83	Sirenia	Dugonigidae	Hydrodamalis cuestae	Domning (1978): Table 23, 160	LACM 25917	Reconstructed condylobasal length by Domning (1978):76, based on Hydrodamalis gigas
late Miocene	63	Sirenia	Dugonigidae	Dusisiren jordani	Domning (1978): Table 2, 24	UCMP 77037	none
mid Miocene	81.8	Desmostylia	Desmostylidae	Desmostylus sp.	This study	USNM 214944	Measured by NDP and J. Velez-Juarbe
early Miocene	57.5	Desmostylia	Desmostylidae	Desmostylus sp.	This study	USNM 187310	Measured by NDP and J. Velez-Juarbe
late Oligocene	57	Desmostylia	Desmostylidae	Ounalashkastylus tomidai	Chiba et al. (2015): table 1	MOTA 2004.009.03	none
early Oligocene	39.6	Desmostylia	Paleoparadoxiidae	Behemotops proteus	Domning et al. (1986):26	USNM 244033	none
late Eocene	0	none	none	none	none	none	none
mid Eocene	0	none	none	none	none	none	none
early Eocene	0	none	none	none	none	none	none
	Skull width (cm)	Filter-feeder	Sub-clade	Taxon	Reference	Specimen	Comment
Recent	299	Mysticeti	Balaenidae	Eubalaena japonica	This study	USNM 339990	Measured by NDP and J. A. Goldbogen
Pleistocene	101.6	Mysticeti	Eschrichtiidae	Eschrichtius cf. E. robustus	Barnes and McLeod (1984)	LACM 122322	Measured by NDP
Pliocene	85	Mysticeti	Balaenopteridae	Balaenoptera davidsonii	Demere et al. (2005):112-113	SDSNH 80102	none
late Miocene	160	Mysticeti	Balaenidae	Eubalaena shinshuensis	Kimura et al. (2009)	SFMCV-0024	Calculated using scale and image from Kimura (2009): fig. 1
mid Miocene	106	Mysticeti	Cetotheriidae	Aglaocetus sp.	This study	UCMP 125882	Measured by NDP
early Miocene	62.5	Mysticeti	Cetotheriidae	Cophocetus oregonensis	Parkard & Kellogg (1934):35	UO 305	none
late Oligocene	0	none	none	none	none	none		none	none
early Oligocene	46	Mysticeti	Eomysticetidae	Yamatocetus canaliculatus	Okazaki 2012:135, table 2	KMNH VP 000.017		none	none
late Eocene	0	none	none	none	none	none		none	none
mid Eocene	0	none	none	none	none	none		none	none
early Eocene	0	none	none	none	none	none		none	none

## Sheet: North Atlantic data details
	North Pacific (western North America and Japan)
	Skull length (cm)	Herbivore	Sub-clade	Taxon	Reference	Specimen	Comment
Recent	41.7	Sirenia	Trichechidae	Trichechus manatus	Sarko et al. (2010): Table 4	USNM 550421	none
Pleistocene	33.5	Sirenia	Trichechidae	Trichechus manatus	Domning (2005) and Sarko et al. (2010):Table 4	USNM 476357	Occipital condyle width in USNM 476357 matches similar size skulls of same species for adults in Sarko et al. (2010):Table 2
Pliocene	44	Sirenia	Dugonigidae	Corystosiren varguezi	Domning (1990): Table 1, 366	IGM 4569	none
late Miocene	48.9	Sirenia	Dugonigidae	Metaxytherium floridanum	Sarko et al. (2010): Table 4	USNM 377509	none
mid Miocene	45.5	Sirenia	Dugonigidae	Metaxytherium floridanum	Domning (1988):423	UF 11579	none
early Miocene	48.7	Sirenia	Trichechidae	Miosiren kocki	Sarko et al. (2010): Table 4	IRSNB M. 136	none
late Oligocene	45.9	Sirenia	Dugonigidae	Dioplotherium manigaulti	Domning (1989):418	UF 95615	Age according to Velez-Juarbe et al. (2012)
early Oligocene	37.4	Sirenia	Dugonigidae	Priscosiren atlantica	Velez-Juarbe and Domning (2014):960	USNM 542417	none
late Eocene	30.5	Sirenia	Dugonigidae	Halitherium taulannese	Sagne (2001): 473	Crane D040	none
mid Eocene	35	Sirenia	Protosirenidae	Protosiren sp.	Beatty and Geisler (2010)	See comment	Based on P. smithae (CGM 42292) from Domning & Gingerich (1994):431
early Eocene	27	Sirenia	Protosirenidae	Prorastomus sirenoides	Savage et al. (1994):431	BMNH 44897	none
	Skull width (cm)	Filter-feeder	Sub-clade	Taxon	Reference	Specimen	Comment
Recent	268	Mysticeti	Balaenopteridae	Balaenoptera musculus	This study	USNM 124326	Measured by NDP and J. A. Goldbogen
Pleistocene	90.2	Mysticeti	Eschrichtiidae	Eschrichtius robustus	Noakes et al. (2014):505-506	GMNH 27372	Measured by NDP
Pliocene	126	Mysticeti	Balaenidae	Balaena ricei	Westgate and Whitmore (2002):fig. 3	USNM 22553	none
late Miocene	96.2	Mysticeti	"Cetotheriidae"	Uranocetus gramensis	Steeman (2009):fig. 3	MSM p 813	Calculated using scale and image from Kimura (2009): fig. 1
mid Miocene	94.5	Mysticeti	"Cetotheriidae"	Pelocetus calvertensis	Kellogg (1965):11	USNM 11976	Measured by NDP
early Miocene	0	none	none	none	none	none	none
late Oligocene	48	Mysticeti	Eomysticetidae	Eomysticetus whitmorei	Sanders and Barnes (2002b): Table 1, 319	ChM PV4253	Estimated bizygomatic width reported by Tsai and Ando (2015)
early Oligocene	46	Mysticeti	Eomysticetidae	Micromysticetus rothauseni	Sanders and Barnes (2002a): fig. 7, 279	ChM PV4844	Calculated using scale and image from Sanders and Barnes (2002a): fig. 7, 279
late Eocene	0	none	none	none	none	none	none
mid Eocene	0	none	none	none	none	none	none
early Eocene	0	none	none	none	none	none	none

## Sheet: Mysticeti data
Group	Taxon		Skull width (cm)	Age	Specimen	North Pacific	North Atlantic	Both	Reference and comments
Mysticeti	Parietobalaena yamaokai		34.5	early Miocene	HMN-F00022	1	0	0	Otsuka and Ota 2008:25, FIG. 13
Mysticeti	Diorocetus chichibuensis		42.8	early Miocene	SMNH-VeF68	1	0	0	Yoshida et al. (2003):3, fig. 2
Mysticeti	Isanacetus laticephalus		49.4	early Miocene	MFM 28501	1	0	0	Kimura and Ozawa (2002):685
Mysticeti	Diorocetus shobarensis		50	early Miocene	HMN F00005–00009 a	1	0	0	Otsuka and Ota (2008):15, fig. 8
Mysticeti	Cophocetus oregonensis		62.5	early Miocene	UO 305	1	0	0	Parkard & Kellogg (1934):35
Mysticeti	Micromysticetus rothauseni		46	early Oligocene	ChM PV4844	0	1	0	Sanders and Barnes, 2002
Mysticeti	Yamatocetus canaliculatus		46	early Oligocene	KMNH VP000017	1	0	0	Okazaki 2012:135, table 2
Mysticeti	Metopocetus durinasus		40.6	late Miocene	USNM 8518	0	1	0	Case (1904):38
Mysticeti	Cephalotropis coronatus		44.4	late Miocene	USNM 9352	0	1	0	Cope (1895):147; age from Marx and Fordyce (2015)
Mysticeti	Cetotherium megalophysum		51.5	late Miocene	USNM 10593	0	1	0	Cope (1895):147; age from Marx and Fordyce (2015)
Mysticeti	Uranocetus gramensis		96.2	late Miocene	MSM p 813.	0	1	0	Calculated from imagery in Steeman 2009:fig. 3 as 48.1 cm for half bizygomatic width
Mysticeti	Nannocetus eremus		24.6	late Miocene	UCMP 26502	1	0	0	Kellogg (1929)
Mysticeti	Herpetocetus bramblei		39.5	late Miocene	UCMP 82465,	1	0	0	Whitmore and Barnes (2008):180, table 1
Mysticeti	Joumocetus shimizui		41.4	late Miocene	GMNH-PV-2401	1	0	0	Kimura and Hasegawa (2010):figure 1
Mysticeti	Parabalaenoptera baulinensis		98	late Miocene	CAS 66660	1	0	0	Zeigler et al. (1997):126, table 2
Mysticeti	Megaptera miocaena		121.6	late Miocene	USNM 10300	1	0	0	Kellogg (1922):17
Mysticeti	Eubalaena shinshuensis		142	late Miocene	SFMCV-0024	1	0	0	Kimura et al. (2009)
Mysticeti	Eomysticetus whitmorei		48	late Oligocene	ChM PV4253	0	1	0	Sanders and Barnes (2002)
Mysticeti	Cetotherium megalophysum		51.5	mid Miocene	USNM 10593	0	1	0	Cope (1895):147; age from Marx and Fordyce (2015)
Mysticeti	Diorocetus hiatus		61	mid Miocene	USNM 16783	0	1	0	Kellogg (1965)
Mysticeti	Aglaocetus patulus		76	mid Miocene	USNM 23690	0	1	0	Kellogg 1969:168
Mysticeti	Diorocetus chichibuensis		42.8	mid Miocene	SMNH-VeF68	1	0	0	Yoshida et al. (2003):3, fig. 2
Mysticeti	Diorocetus shobarensis		50	mid Miocene	HMN F00005–00009 a	1	0	0	Otsuka and Ota (2008):15, fig. 8
Mysticeti	Aglaocetus sp.		106	mid Miocene	UCMP 125882	1	0	0	Pyenson and Sponberg (2011)
Mysticeti	Metopocetus durinasus		40.6	mid Miocene	USNM 8518	0	1	0	Case (1904):38
Mysticeti	Parietobalaena campiniana		43.5	mid Miocene	RBINS M.399-R.4018	0	1	0	Bisconti et al. (2013): Table S4
Mysticeti	Parietobalaena palmeri		49.6	mid Miocene	USNM 16119	0	1	0	Kellogg (1968):183
Mysticeti	Thinocetus arthritus		67	mid Miocene	USNM 23794	0	1	0	Kellogg (1969):4, table 1
Mysticeti	Pelocetus calvertensis		94.5	mid Miocene	USNM 11976	0	1	0	Kellogg (1965):11
Mysticeti	Aglaocetus sp.		106	mid Miocene	UCMP 125882	1	0	0	Measured by NDP
Mysticeti	Parietobalaena yamaokai		34.5	mid Miocene	HMN-F00022	1	0	0	Otsuka and Ota 2008:25, fig. 13
Mysticeti	Tiphyocetus temblorensis		47.8	mid Miocene	CAS 905.01	1	0	0	Kellogg (1931)
Mysticeti	Peripolocetus vexillifer		68.5	mid Miocene	CAS 905.22	1	0	0	Kellogg (1931)
Mysticeti	Eschrichtius robustus		90.2	Pleistocene	GMNH 27372	0	1	0	LACM 84190 has 9.32 m TL and 90.2 cm bizgyomatic, approximate size of GMNH 27372, reconstructed by Noakes et al. (2014):505-506
Mysticeti	Eschrichtius cf. E. robustus		101.6	Pleistocene	LACM 122322	1	0	0	Measured by NDP
Mysticeti	Herpetocetus transatlanticus		43.5	Pliocene	USNM 182962	0	1	0	Whitmore and Barnes (2008):180, table 1
Mysticeti	Diunatans luctoretemergo		75	Pliocene	NHG 22279,	0	1	0	Bosselaers and Post (2010)
Mysticeti	Balaenella brachyrhynus		80	Pliocene	NMB 42001	0	1	0	Bisconti (2005):798, table 1
Mysticeti	Gricetoides aurorae		98	Pliocene	USNM 182921	0	1	0	Whitmore and Kaltenbach (2008)
Mysticeti	Eubalaena belgica		104	Pliocene	IRSNB M879	0	1	0	Based on Plisnier-Ladame and Quinet 1969: Pl 2 using cervical vertebrae measurement from Abel 1941
Mysticeti	Balaena ricei		126	Pliocene	USNM 22553	0	1	0	Westgate and Whitmore (2002):fig. 3
Mysticeti	Herpetocetus morrowi		35.6	Pliocene	UCMP 129450	1	0	0	El Adli et al. (2014)
Mysticeti	Herpetocetus bramblei		39.5	Pliocene	UCMP 82465,	1	0	0	Whitmore and Barnes (2008):180, table 1
Mysticeti	Balaenoptera bertae		61.4	Pliocene	UCMP 21907	1	0	0	Bossenecker (2013):838
Mysticeti	Balaenoptera davidsonii		85	Pliocene	SDSNH 80102	1	0	0	Demere et al. (2005):112-113
Mysticeti	Eubalaena glacialis		243	Recent	USNM 257513	0	1	0	Measured by NDP and J. A. Goldbogen
Mysticeti	Balaenoptera musculus		268	Recent	USNM 124326	0	1	0	Measured by NDP and J. A. Goldbogen
Mysticeti	Balaenoptera acutorostrata		115	Recent	USNM 504944	1	1	1	Measured by NDP and J. A. Goldbogen
Mysticeti	Eschrichtius robustus		126	Recent	USNM 364969	1	0	0	Measured by NDP and J. A. Goldbogen
Mysticeti	Balaenoptera omurai		145.5	Recent	NSMT-M32505	1	0	0	Measured by NDP and J. A. Goldbogen
Mysticeti	Balaena mysticetus		147	Recent	LACM 54479	1	1	1	Measured by NDP and J. A. Goldbogen
Mysticeti	Balaenoptera borealis		164	Recent	USNM 571436	1	1	1	Measured by NDP and J. A. Goldbogen
Mysticeti	Balaenoptera physalus		237.6	Recent	SDSNH uncataloged	1	1	1	Measured by NDP and J. A. Goldbogen
Mysticeti	Megaptera novaeangliae		248	Recent	USNM 269982	1	1	1	Measured by NDP and J. A. Goldbogen
Mysticeti	Balaenoptera musculus		294	Recent	SBNHM 2447	1	0	0	Measured by NDP and J. A. Goldbogen
Mysticeti	Eubalaena japonica		299	Recent	USNM 339990	1	0	0	Measured by NDP and J. A. Goldbogen

## Sheet: Sirenia data
Group	Taxon		Skull length (cm)	Age	Specimen	North Pacific	North Atlantic	Both	Reference and comments
Sirenia	Prorastomus sirenoides		27	early Eocene	BMNH 44897	0	1	0	Savage et al. (1994):431
Sirenia	Metaxytherium calvertense		34	early Miocene	USNM 16757	0	1	0	Kellogg (1966):75
Sirenia	Dioplotherium manigaulti		45.9	early Miocene	UF 95615	0	1	0	Domning (1989):418; Ranged through to early Miocene
Sirenia	Dioplotherium manigaulti		45.9	early Miocene	UF 95615	0	1	0	Domning (1989): 418
Sirenia	Miosiren kocki		48.7	early Miocene	IRSNB M. 136	0	1	0	Sarko et al. (2010): Table 4
Sirenia	Caribosiren turneri		24	early Oligocene	UCMP 38722	0	1	0	This study
Sirenia	Halitherium schinzii		30.8	early Oligocene	BSP 1956 I 540	0	1	0	Sarko et al. (2010): Table 4
Sirenia	Crenatosiren olseni		36.8	early Oligocene	FGS V6094	0	1	0	Reinhart (1976):242
Sirenia	Priscosiren atlantica		37.4	early Oligocene	USNM 542417	0	1	0	Velez-Juarbe and Domning (2014):960
Sirenia	Halitherium taulannese		30.5	late Eocene	Crane D040	0	1	0	Sagne (2001): 473
Sirenia	Metaxytherium medium		26	late Miocene	STMBV Met/0001	0	1	0	Domning and Pervesler (2012):139
Sirenia	Metaxytherium aff. M. cratagense		37.4	late Miocene	UF 49051	0	1	0	Sarko et al. (2010): Table 4
Sirenia	Metaxytherium floridanum		45.5	late Miocene	UF 11579	0	1	0	Domning (1988):423
Sirenia	Metaxytherium floridanum		45.5	late Miocene	USNM 323193	0	1	0	Sarko et al. (2010): Table 4
Sirenia	Metaxytherium floridanum		47.9	late Miocene	USNM 244477	0	1	0	Sarko et al. (2010): Table 4
Sirenia	Metaxytherium floridanum		48.9	late Miocene	USNM 377509	0	1	0	Sarko et al. (2010): Table 4
Sirenia	Crenatosiren olseni		36.8	late Oligocene	FGS V6094	0	1	0	Reinhart (1976):242
Sirenia	Metaxytherium albifontanum		37.4	late Oligocene	UF 49051	0	1	0	Velez-Juarbe and Domning (2014): 445
Sirenia	Callistosiren boriquensis		38	late Oligocene	USNM 540765	0	1	0	Velez-Juarbe and Domning (2014): Table 1
Sirenia	Dioplotherium manigaulti		45.9	late Oligocene	UF 95615	0	1	0	Domning (1989):418; age according to Velez-Juarbe et al. (2012)
Sirenia	Pezosiren portelli		26.5	mid Eocene	USNM 511925	0	1	0	Estimated by Domning (2001):625
Sirenia	Prorastomus sirenoides		27	mid Eocene	BMNH 44897	0	1	0	Savage et al. (1994):431
Sirenia	Protosiren sp.		35	mid Eocene	Based on P. smithae (CGM 42292) from Domning & Gingerich (1994):431	0	1	0	Beatty & Geisler (2010)
Sirenia	Metaxytherium medium		26	mid Miocene	STMBV Met/0001	0	1	0	Domning and Pervesler (2012):139
Sirenia	Metaxytherium floridanum		45.5	mid Miocene	UF 11579	0	1	0	Domning (1988):423
Sirenia	Trichechus manatus		33.5	Pleistocene	USNM 476357	0	1	0	Domning (2005) and Sarko et al. (2010):940; occipital condyle width in USNM 476357 matches similar size skulls of same species for adults in Sarko et al. (2010):Table 2
Sirenia	Nanosiren garciae		28	Pliocene	Reconstructed and estimated	0	1	0	Domning and Aguilera (2008):481
Sirenia	Dioplotherium sp.		41.4	Pliocene	ECOCHM 2491	0	1	0	Velez-Juarbe et al. (2012): Table 1
Sirenia	Corystosiren varguezi		44	Pliocene	IGM 4569	0	1	0	Domning (1990):366, Table 1
Sirenia	Trichechus manatus		33.8	Recent	UF 25064	0	1	0	Sarko et al. (2010): Table 4
Sirenia	Trichechus manatus		34.7	Recent	USNM 551671	0	1	0	Sarko et al. (2010): Table 4
Sirenia	Trichechus manatus		35.6	Recent	UF 24960	0	1	0	Sarko et al. (2010): Table 4
Sirenia	Trichechus manatus		35.9	Recent	UF 24964	0	1	0	Sarko et al. (2010): Table 4
Sirenia	Trichechus manatus		36	Recent	UF 15120	0	1	0	Sarko et al. (2010): Table 4
Sirenia	Trichechus manatus		36.5	Recent	UF 24967	0	1	0	Sarko et al. (2010): Table 4
Sirenia	Trichechus manatus		36.8	Recent	UF 24955	0	1	0	Sarko et al. (2010): Table 4
Sirenia	Trichechus manatus		36.9	Recent	USNM 550326	0	1	0	Sarko et al. (2010): Table 4
Sirenia	Trichechus manatus		37.2	Recent	UF 15173	0	1	0	Sarko et al. (2010): Table 4
Sirenia	Trichechus manatus		37.2	Recent	UF 25047	0	1	0	Sarko et al. (2010): Table 4
Sirenia	Trichechus manatus		37.6	Recent	USNM 551663	0	1	0	Sarko et al. (2010): Table 4
Sirenia	Trichechus manatus		38.1	Recent	UF 19135	0	1	0	Sarko et al. (2010): Table 4
Sirenia	Trichechus manatus		38.2	Recent	UF 15160	0	1	0	Sarko et al. (2010): Table 4
Sirenia	Trichechus manatus		38.4	Recent	UF 24958	0	1	0	Sarko et al. (2010): Table 4
Sirenia	Trichechus manatus		39.5	Recent	UF 24969	0	1	0	Sarko et al. (2010): Table 4
Sirenia	Trichechus manatus		39.7	Recent	UF 15115	0	1	0	Sarko et al. (2010): Table 4
Sirenia	Trichechus manatus		40.4	Recent	UF 20608	0	1	0	Sarko et al. (2010): Table 4
Sirenia	Trichechus manatus		40.4	Recent	UF 24959	0	1	0	Sarko et al. (2010): Table 4
Sirenia	Trichechus manatus		41.7	Recent	USNM 550421	0	1	0	Sarko et al. (2010): Table 4
Sirenia	Dioplotherium allisoni		19.5	late Miocene	UCMP 47250	1	0	0	Kilmer (1965):72
Sirenia	Dusisiren jordani		38.7	late Miocene	LACM 23847	1	0	0	Domning (1978): Table 2
Sirenia	Dusisiren dewana		51.1	late Miocene	Yamagata	1	0	0	Sarko et al. (2010): Table 4
Sirenia	Dusisiren jordani		57	late Miocene	UCMP 62222	1	0	0	Domning (1978): Table 2
Sirenia	Dusisiren jordani		58.5	late Miocene	UCMP 3794	1	0	0	Domning (1978): Table 2
Sirenia	Dusisiren jordani		58.5	late Miocene	UCMP 3794	1	0	0	Domning (1978): Table 2
Sirenia	Dusisiren jordani		63	late Miocene	UCMP 77037	1	0	0	Domning (1978): Table 2
Sirenia	Metaxytherium arctodites		41.5	mid Miocene	FCM 3693	1	0	0	Sarko et al. (2010): Table 4
Sirenia	Dioplotherium cf. D. allisoni		56.5	mid Miocene	USNM 521235	1	0	0	Sarko et al. (2010): Table 4
Sirenia	Dusisiren jordani		58.5	mid Miocene	UCMP 3794	1	0	0	Domning (1978): Table 2
Sirenia	Hydrodamalis gigas		66.6	Pleistocene	USNM 170761	1	0	0	Whitmore and Gard (1977):11; Skull length based on UCMP 23001, Recent Hydrodamalis, with left and right mandibles of approximately same length (average = 43.6 cm) as USNM 170761 (Domning 1978:85)
Sirenia	Hydrodamalis cuestae		77	Pleistocene	SDSNH 90767	1	0	0	Sarko et al. (2010): Table 4
Sirenia	Hydrodamalis cuestae		73	Pliocene	UCMP 86433	1	0	0	Domning (1978): Table 23, 160
Sirenia	Hydrodamalis cuestae		83	Pliocene	LACM 25917	1	0	0	Domning (1978): Table 23, 160
Sirenia	Hydrodamalis gigas		64.5	Recent	UCMP 23050	1	0	0	Sarko et al. (2010): Table 4
Sirenia	Hydrodamalis gigas		66.6	Recent	UCMP 23001	1	0	0	Sarko et al. (2010): Table 4
Sirenia	Hydrodamalis gigas		69.5	Recent	MVZ 107764	1	0	0	Sarko et al. (2010): Table 4

## Sheet: Desmostylia data
Group	Taxon		Age	Dentary length	Skull length	Specimen	Reference and comments	Size proxy
Paleoparadoxiidae	Paleoparadoxia tabatai		early Miocene	36.4	48.2	cast of neotype, USNM 26375	Barnes (2013): table 3; table 2	48.2
Desmostylidae	Desmostylus sp.		early Miocene	na	57.5	USNM 187310	This study	57.5
Paleoparadoxiidae	Behemotops proteus		early Oligocene	23.5	na	USNM 244035	Domning et al. (1986):15	23.5
Paleoparadoxiidae	Behemotops proteus		early Oligocene	39.6	na	USNM 244033	Domning et al. (1986):26	39.6
Paleoparadoxiidae	Neoparadoxia cecilialina		late Miocene	41.8	55.3	LACM 150150	Barnes (2013): table 3; table 2	55.3
Desmostylidae	Cornwallius sookensis		late Oligocene	28.5	na	USNM 244034	This study (left dentary)	28.5
Desmostylidae	Cornwallius sookensis		late Oligocene	29.2	na	USNM 214740	This study	29.2
Paleoparadoxiidae	Archaeoparadoxia weltoni		late Oligocene	37.1	na	UCMP 114285	This study	37.1
Desmostylidae	Cornwallius sp.		late Oligocene	na	49.8	USNM 181740	This study	49.8
Desmostylidae	Desmostylus sp.		late Oligocene	na	51	USNM 181740	This study	51
Desmostylidae	Ounalashkastylus tomidai		late Oligocene	57	na	MOTA 2004.009.03	Chiba et al. (2015): table 1	57
Desmostylidae	Desmostylus hesperus		mid Miocene	28.1	na	USNM 181742	This study	28.1
Desmostylidae	Desmostylus hesperus		mid Miocene	40	na	GSJ-F7745	Uno and Kimura (2004): Table 1	40
Desmostylidae	Desmostylus hesperus		mid Miocene	42.7	na	GSJ-F7743	Uno and Kimura (2004): Table 1	42.7
Paleoparadoxiidae	Neoparadoxia repenningi		mid Miocene	51.4	na	UCMP 81302	Barnes (2015): table 3	51.4
Desmostylidae	Vanderhoofius coalingensis		mid Miocene	51.5	na	UCMP 39989	Reinhart (1959):91	51.5
Desmostylidae	Desmostylus hesperus		mid Miocene	54	na	UCMP 32742	Reinhart (1959):91	54
Desmostylidae	Vanderhoofius sp.		mid Miocene	57	na	USNM 244489	This study	57
Desmostylidae	Desmostylus sp.		mid Miocene	na	61.8	USNM 26134	This study	61.8
Desmostylidae	Desmostylus sp.		mid Miocene	62	na	usnm 244032	This study	62
Desmostylidae	Vanderhoofius sp.		mid Miocene	na	66.3	USNM 214945	This study	66.3
Desmostylidae	Vanderhoofius sp.		mid Miocene	69	na	UHR 32380	Chiba et al. (2015): table 1	69
Desmostylidae	Desmostylus sp.		mid Miocene	na	81.8	USNM 214944	This study	81.8

## Sheet: Geologic map area
	Map Area	Occurrences
	All NAm (km^2)	% All NAm Cetacea	% All NAm Sirenia	% All NAm Desmostylia
Pliocene	16070	22.94	13.23	0
Late Miocene	24449	14.8	19.58	15.38
Middle Miocene	20649	29.79	22.22	52.14
Early Miocene	19419	8.88	11.11	16.24
Late Oligocene	31556	6.66	12.17	5.13
Early Oligocene	8198	2.96	6.35	11.1
Late Eocene	40626	11.84	4.23	0
Middle Eocene	154735	1.48	10.58	0
Early Eocene	5238	0.65	0.53	0
Map area data from Uhen & Pyenson (2007)
OCCURENCES	Early Eocene	Middle Eocene	Late Eocene	Early Oligocene	Late Oligocene	Early Miocene	Middle Miocene	Late Miocene	Pliocene	TOTAL
Desmostylia	0	0	0	13	6	19	61	18	0	117
Cetacea	7	16	128	32	72	96	322	160	248	1081
Sirenia	1	20	8	12	23	21	42	37	25	189
%
Desmostylia	0	0	0	11.1111	5.12821	16.2393	52.1368	15.3846	0	100
Cetacea	0.647549	1.48011	11.8409	2.96022	6.6605	8.88067	29.7872	14.8011	22.9417	100
Sirenia	0.529101	10.582	4.2328	6.34921	12.1693	11.1111	22.2222	19.5767	13.2275	100
